# Supplementary material for: Sonochemical Synthesis of Cu@Pt Bimetallic Nanoparticles
Source: Molecules. 2022 Aug 18;27(16):5281. doi: 10.3390/molecules27165281 (PMC9415347; doi:10.3390/molecules27165281)
Supplement: Supplementary file 1 [file molecules-27-05281-s001.zip]

Archive with 1 entries (1 files):
- molecules-1820894-supplementary.pdf
